# Supplementary material for: Bayesian Multivariate Modelling of Lone Star (Amblyomma americanum) Tick Life Stage Abundance and Temporal Trends to Inform Public Health Risk in Virginia
Source: Int J Environ Res Public Health. 2026 May 15;23(5):660. doi: 10.3390/ijerph23050660 (PMC13207010; doi:10.3390/ijerph23050660)
Supplement: Supplementary file 1 [file ijerph-23-00660-s001.zip]

Archive with 1 entries (1 files):
- ijerph-3904377-supplementary.pdf
